# Supplementary material for: Accounting for biological variation with linear mixed-effects modelling improves the quality of clinical metabolomics data
Source: Comput Struct Biotechnol J. 2019 Apr 22;17:611–8. doi: 10.1016/j.csbj.2019.04.009 (PMC6506811; doi:10.1016/j.csbj.2019.04.009)
Supplement: Table S-2 — Coefficients of fixed effects and statistical significant levels by chi-square test. [file mmc2.xlsx]

## Sheet: Sheet1
Metabolite	(Intercept)	SexM	Age	BMI	StageSII	StageSIII	StageSIV	LocationRectum	TissueVAT	pval.Sex	pval.Age	pval.BMI	pval.Stage	pval.Location	pval.Tissue
1-hexadecyl-2-(8Z_11Z_14Z-eicosatrienoyl)-sn-glycero-3-phosphocholine	14.4763	0.0869274	0.00411091	-0.0180834	0.0224612	0.00198793	0.0617523	0.298368	-0.100276	0.574475	0.392237	0.29126	0.989452	0.0278213	0.250829
1-Octadecanoyl-sn-glycero-3-phosphoethanolamine	11.4033	-0.519071	-0.00534436	-0.042517	0.183193	0.645346	-0.108026	-0.114406	1.87248	0.0275204	0.47076	0.10248	0.0404006	0.580251	6.08717e-18
1-Stearoyl-2-oleoyl-sn-glycero-3-phosphoethanolamine	15.0552	-0.175448	0.00443653	-0.0537477	-0.0139328	0.0321439	0.622665	0.123311	0.571957	0.423677	0.523694	0.0316953	0.105715	0.501325	5.70087e-07
Acylcarnitine C16:0	10.8045	-0.23403	0.0109299	-0.0101818	-0.0647114	0.196429	-0.0987306	0.0145037	0.614706	0.137589	0.0310297	0.563337	0.357167	0.896027	1.21895e-07
Acylcarnitine C18:1	11.984	-0.275637	0.00602639	-0.0161388	-0.408485	-0.160741	-0.24946	-0.0312761	0.497452	0.106332	0.263033	0.394868	0.252487	0.852118	5.23249e-05
Ceramide (d40:1)	14.1904	0.216122	-0.00319039	-0.00996326	-0.117079	-0.0594642	-0.0991203	0.164115	0.786017	0.0246225	0.289946	0.346256	0.786069	0.0502522	1.08743e-20
Ceramide (d42:2)	14.221	-0.0597967	-0.00105965	0.0106752	-0.0803494	-0.0568479	-0.280556	0.00748122	0.81921	0.53627	0.739034	0.323438	0.213619	0.897308	2.01235e-22
Cholesterol	16.0898	-0.0155741	0.00155075	-0.00341549	0.0940483	0.058572	0.0764352	0.0282702	0.0554378	0.661087	0.170752	0.387265	0.211169	0.370221	0.0495011
Choline	15.8567	-0.0649251	-0.00115778	-0.0362402	0.340618	0.276551	-0.074112	-0.232174	0.992271	0.749051	0.854238	0.107843	0.264033	0.191697	1.71998e-09
DG (30:0)	11.2774	-0.0252193	0.00924834	-0.006112	-0.200542	-0.0564782	0.130196	0.235057	0.429558	0.827328	0.0182691	0.656241	0.149858	0.0288396	5.90901e-08
DG (32:0)	11.7149	-0.0414512	0.00767563	-0.00687751	4.48746e-05	0.00978188	0.156757	0.340866	0.514046	0.702206	0.0329373	0.586985	0.671097	0.00100511	8.2034e-10
DG (34:1)	16.6448	-0.14856	0.00648708	0.0248884	-0.0768885	-0.0398109	0.218199	0.301413	0.600977	0.192202	0.0756478	0.0518608	0.197782	0.00401988	4.47032e-10
DG (34:2)	14.6136	-0.0367462	0.00295461	0.00494021	0.0526397	-0.0641488	0.264031	0.400463	0.735081	0.778367	0.488604	0.733256	0.300567	0.0014984	2.04891e-11
DG (36:2)	16.384	-0.0856468	0.00595913	0.00830992	-0.116762	-0.14675	0.269844	0.365884	0.977828	0.593465	0.250178	0.638326	0.196141	0.0133819	3.65283e-13
DG (36:3)	16.2068	0.0579747	0.000365058	-0.0168003	0.125557	-0.108928	0.376428	0.479236	1.10495	0.776351	0.946541	0.450135	0.270568	0.00732196	1.1598e-13
DG (38:4)	12.2531	-0.312768	0.0058786	0.0084129	0.00946489	0.296285	0.0772886	0.0187215	0.65964	0.0338192	0.202208	0.593535	0.234388	0.850152	3.9015e-09
DG (38:5)	10.9807	-0.257209	0.0133286	0.0355063	-0.105199	-0.0226299	-0.0446713	0.224416	0.635704	0.0405328	0.00118347	0.0117649	0.891526	0.0420398	1.13256e-10
Gal-Gal-Cer(d18:1/16:0) or Lactosylceramide(d18:1/16:0)	12.4052	-0.752944	-0.00196614	0.00536949	0.182977	0.476907	-0.114813	0.0647847	2.08181	0.0159582	0.843379	0.867449	0.418135	0.785378	2.94848e-19
Hydromorphone	10.0737	1.04136	0.0214798	0.0455673	0.0203439	-0.154548	-0.692515	-0.424269	-0.111657	0.0135074	0.104306	0.320764	0.539787	0.210604	0.323684
LPC (16:0)	15.2227	-0.386792	0.000287932	-0.0649479	0.233531	0.938337	-0.0445571	-0.0296879	1.41005	0.134881	0.969692	0.0258096	0.00654867	0.908243	6.64638e-11
LPC (18:0)	14.642	-0.325719	-0.00448019	-0.0635978	0.0935188	0.722435	-0.0230962	-0.0526415	1.33349	0.158231	0.540958	0.0149603	0.0192934	0.808808	1.08995e-11
LPC (18:1)	12.959	-0.594763	-0.00240907	-0.0583748	0.611366	1.01891	0.140102	0.00694466	1.37532	0.025435	0.774004	0.0480125	0.00935216	0.972717	1.01751e-09
LPC (18:2)	11.2836	-0.203348	0.00466667	-0.0142118	0.5023	0.427778	0.170231	0.303964	0.275269	0.212189	0.366465	0.433065	0.0560262	0.0363743	0.0334773
LPC (20:4)	9.10073	-0.276045	0.00718051	0.0329058	0.470685	0.365246	0.0631498	0.224315	0.00158055	0.13193	0.216454	0.106172	0.103077	0.167192	0.991228
N-Tetracosenoyl-4-sphingenyl-1-O-phosphorylcholine	15.7952	-0.65208	0.0107217	-0.00672357	0.141744	0.516509	0.193704	0.0388158	0.683605	0.000757886	0.0702726	0.74882	0.118941	0.786679	4.29874e-09
Oleoyl ethylamide	12.0041	0.173338	0.00548284	-0.0279896	0.437591	0.0956108	0.25855	-0.0403996	0.555827	0.272076	0.273949	0.111352	0.0879354	0.772364	1.67545e-05
PC (16:0/16:0)	16.5874	-0.462953	0.0113228	-0.00192054	0.231059	0.522989	0.244403	0.0355456	0.766105	0.00277663	0.0192829	0.911516	0.0518346	0.773032	2.38661e-11
PC (30:0)	15.3274	-0.271112	0.0181817	-0.000515582	-0.0407222	0.336476	0.233918	0.00609987	0.471315	0.0612452	0.000170547	0.982082	0.0616098	0.931936	6.8587e-08
PC (30:1)	11.869	-0.140871	0.0147087	-0.0108638	-0.312297	0.0316086	0.0791828	-0.157493	0.416237	0.261779	0.000432775	0.43371	0.0215065	0.154404	7.64246e-07
PC (31:0)	12.1754	-0.279181	0.0198674	-0.00448493	0.0406038	0.303232	0.157263	-0.00640902	0.532398	0.0634262	8.2576e-05	0.789989	0.292359	0.977725	3.13262e-10
PC (32:0)	13.1427	-0.452648	0.0102845	-0.00466077	0.225704	0.503863	0.214097	0.0363472	0.735996	0.00232129	0.0263168	0.771759	0.0488427	0.763022	4.69979e-11
PC (32:2)	13.514	-0.0950606	0.011899	-0.0222682	-0.327794	-0.0271974	0.145796	-0.0487584	0.500586	0.405333	0.00163017	0.0824888	0.00483358	0.630816	3.18831e-08
PC (33:1)	13.3912	-0.221067	0.0187826	-0.0148568	-0.125491	0.154003	0.123922	-0.0865638	0.517789	0.103276	4.54316e-05	0.326754	0.209374	0.485678	4.02213e-11
PC (33:2)	12.5266	0.0103352	0.0127096	-0.0192561	-0.23722	-0.070047	0.137603	0.0328492	0.567457	0.930839	0.000555279	0.120143	0.043019	0.710971	1.76329e-12
PC (34:0)	14.4693	-0.493531	0.00611768	-0.0285377	0.146158	0.411803	0.146112	0.0678867	0.872649	0.00448562	0.252005	0.13043	0.2336	0.629167	1.26282e-12
PC (34:1)	19.493	-0.323046	0.00993257	-0.0145452	0.00848481	0.273624	0.173415	-0.0513296	0.559039	0.0100855	0.0125884	0.29153	0.151596	0.672126	3.0728e-12
PC (34:2)	19.6883	-0.106801	0.00644166	-0.0269605	-0.0725101	0.0765648	0.172407	0.103869	0.659564	0.362552	0.08869	0.043829	0.353787	0.302978	1.79588e-13
PC (34:3)	14.6127	0.027709	0.00699036	-0.0422568	-0.144002	0.0862215	0.572161	0.0372545	0.478998	0.876802	0.214582	0.0342442	0.0157772	0.800156	4.59015e-08
PC (34:4)	11.6739	-0.14078	0.00880266	-0.0290275	-0.250254	0.23982	0.0530195	-0.195822	0.334426	0.213952	0.0163732	0.0233011	0.00128772	0.053285	3.66422e-05
PC (35:1)	13.373	-0.33735	0.0119648	-0.0319716	-0.0757341	0.221849	0.105573	-0.0539355	0.588332	0.0120568	0.00538487	0.0315364	0.177395	0.681042	3.68985e-13
PC (35:2)	13.6619	-0.132877	0.00947792	-0.0335704	-0.135616	0.0485665	0.106234	0.0395621	0.543493	0.262144	0.0143028	0.0132866	0.31224	0.670002	2.79967e-12
PC (36:1)	17.8676	-0.384269	0.00640701	-0.0403662	-0.111079	0.120642	0.146376	0.00552372	0.664892	0.0229911	0.223377	0.0317536	0.481621	0.930163	5.06183e-11
PC (36:2)	19.1902	-0.1428	0.00473115	-0.0432462	-0.14111	-0.0374147	0.111163	0.131028	0.671665	0.309638	0.290396	0.00746624	0.5213	0.277466	1.24329e-11
PC (36:3)	18.0482	-0.245541	0.00805413	-0.0568888	-0.130302	0.0659744	0.332342	-0.014528	0.717919	0.141888	0.129786	0.00295336	0.161784	0.938447	3.62296e-12
PC (36:4)	17.7192	-0.470243	0.0106882	-0.0148571	-0.0951865	0.409666	-0.0335409	-0.0633301	0.650876	0.00613342	0.0460947	0.427764	0.029946	0.693643	4.00238e-10
PC (36:5)	13.2993	-0.339319	0.0246981	-0.0306375	-0.250644	0.296538	0.16659	0.134	0.566548	0.0954888	0.000283743	0.178213	0.0723012	0.417528	1.43327e-09
PC (37:4)	11.5333	-0.347215	0.0134381	-0.00368915	-0.0134609	0.302933	0.0709527	-0.0399568	0.405615	0.0150028	0.00340988	0.816589	0.151814	0.763118	8.30105e-06
PC (38:2)	12.8066	-0.324481	0.00850412	-0.0206455	0.0532835	0.220349	0.107031	-0.0662504	0.666385	0.0139018	0.0407495	0.151781	0.510507	0.55944	6.38919e-13
PC (38:3)	14.9853	-0.304152	0.00536406	-0.0364679	0.00954312	0.329848	0.171519	0.0651618	0.765415	0.0583572	0.287093	0.042142	0.216581	0.620541	1.70896e-12
PC (38:4)	17.5978	-0.500345	0.00585179	-0.0293609	-0.0870806	0.283875	-0.00954386	-0.0274817	0.676111	0.00355426	0.266352	0.114925	0.186007	0.870551	2.47624e-09
PC (38:5)	16.092	-0.536486	0.0102439	-0.0352636	-0.143214	0.368236	0.162431	-0.140737	0.718303	0.00494706	0.084034	0.0897611	0.0686444	0.396075	7.69087e-10
PC (38:6)	15.3132	-0.766188	0.018546	-0.0270746	-0.0945777	0.386804	-0.0874688	0.129067	1.18068	0.000899358	0.00979628	0.273958	0.168159	0.479423	5.79465e-15
PC (40:4)	12.2322	-0.361486	0.00179339	-0.0330348	0.146533	0.436002	0.112323	-0.0170411	0.691651	0.0131369	0.68999	0.0397428	0.0745042	0.898606	1.96241e-11
PC (40:5)	13.225	-0.437517	0.0089118	-0.0265268	-0.0211752	0.296281	0.154973	-0.0322025	0.719801	0.00457327	0.0631788	0.114036	0.195968	0.829057	7.32154e-12
PC (40:6)	12.0519	-0.365063	0.00582065	-0.0293571	-0.02673	0.231309	0.136459	-0.0986737	0.548924	0.00732083	0.167955	0.0490502	0.262586	0.403301	6.31038e-10
PC (40:6)	13.4115	-0.528954	0.0116239	-0.0373467	-0.0639944	0.247844	-0.0591945	0.01698	0.908202	0.00396498	0.0420944	0.0620863	0.347779	0.887141	4.686e-13
PC (40:8)	11.7056	-0.272542	0.010034	-0.0346362	-0.273642	0.176189	0.0242591	-0.0816086	0.605392	0.0853863	0.0473499	0.0507538	0.0574375	0.569519	1.59391e-12
PC (o-32:0)	12.3839	-0.358144	0.00617868	0.00789559	0.22632	0.401237	0.182705	0.0824898	0.784609	0.0514362	0.283503	0.689455	0.379664	0.586429	1.77135e-10
PC (p-32:0) or PC (o-32:1)	12.817	-0.301109	0.0142869	0.0320654	0.293529	0.352688	0.0113319	0.0490695	-0.0217466	0.0454574	0.00346691	0.0545615	0.124502	0.677419	0.805485
PC (p-34:1) or PC (o-34:2)	14.3527	0.190621	0.00284829	-0.00358902	0.0880328	-0.079764	0.194666	0.232721	0.0700405	0.21603	0.548795	0.843809	0.512543	0.0803466	0.421826
PC (p-34:1) or PC (o-34:2)	15.4489	-0.13009	0.0102812	-0.00167059	0.0556407	0.103586	0.115656	0.11099	-0.161332	0.401227	0.042111	0.937276	0.94549	0.391145	0.0521639
PC (p-34:2) or PC (o-34:3)	15.9706	0.201674	0.00689537	0.0161785	0.0285447	-0.209232	-0.0562976	0.350194	-0.268081	0.284308	0.241929	0.426099	0.645984	0.0336794	0.0104816
PC (p-36:4) or PC (o-36:5)	14.9588	-0.109663	0.0134525	0.0504614	0.147332	0.2618	-0.354877	0.0173509	-0.478664	0.502796	0.0125732	0.00767006	0.0311287	0.874534	1.13415e-05
PC (p-38:4) or PC (o-38:5)	13.179	-0.256815	0.0108082	0.0246735	0.123109	0.378708	0.0142703	-0.0906622	0.0819483	0.121475	0.0420531	0.178417	0.199391	0.553689	0.391194
PC (p-38:5) or PC (o-38:6)	12.6584	-0.154129	0.0112188	0.0585294	0.0345809	0.186379	-0.313655	-0.00332769	-0.508937	0.366843	0.0424949	0.00304999	0.160053	0.994536	7.12526e-07
PE (36:1)	13.969	-0.211401	0.0065645	-0.0236928	0.0670158	0.154884	0.126742	0.0135192	0.527065	0.0922426	0.0997159	0.091529	0.774052	0.872465	1.19263e-09
PE (p-36:4) or PE (o-36:5)	15.1154	-0.0803903	0.00946868	0.0110231	0.0182365	0.0921662	-0.0307182	0.0501086	0.143722	0.453168	0.00611694	0.354723	0.802205	0.597862	0.0904724
PE (p-38:4) or PE (o-38:5)	15.4089	-0.312881	0.00586066	-0.00926771	-0.00583382	0.212123	-0.0354476	0.00917374	0.376492	0.0226753	0.172071	0.539515	0.352178	0.918921	5.92177e-05
PE (p-40:5) or PE (o-40:6)	12.1333	-0.297835	0.00819459	-0.0204465	0.00290605	0.218926	0.146807	0.0690575	0.518512	0.011789	0.0279619	0.115787	0.259987	0.471864	3.76382e-09
plasmenyl-PC (36:3)	11.1604	-0.00462851	0.0207823	0.0185568	0.0532239	0.0838129	-0.247774	-0.0429036	-0.375578	0.966488	0.000138549	0.294404	0.394947	0.807745	1.78799e-05
plasmenyl-PE (34:1)	13.9346	-0.245577	0.00482375	-0.0136084	0.145627	0.246527	0.273057	0.123594	0.426028	0.05532	0.229776	0.342283	0.39417	0.251856	5.53561e-07
plasmenyl-PE (34:2)	14.5838	0.221251	0.00614338	-0.0417488	-0.0484205	-0.189748	0.539481	0.22779	0.372033	0.317756	0.374336	0.090854	0.0731249	0.225189	0.00247439
plasmenyl-PE (36:1)	13.7557	-0.339178	0.00291011	-0.0262708	0.137221	0.308606	0.291219	0.00564882	0.571602	0.0230919	0.526142	0.111676	0.337411	0.92337	6.63662e-11
plasmenyl-PE (38:3)	11.6634	-0.194851	0.00643374	-0.0124714	0.0415189	0.287321	0.391758	0.145338	0.460027	0.207033	0.190367	0.472546	0.145598	0.273186	1.53127e-06
plasmenyl-PE (38:5)	14.0642	-0.253793	0.00998389	0.0139511	-0.0719445	0.0819566	0.0285779	-0.0711934	0.153218	0.0385829	0.0111771	0.297738	0.672076	0.517213	0.0838802
plasmenyl-PE (40:4)	12.019	-0.308456	-0.00242547	-0.022842	0.0794405	0.389573	0.0539413	0.0481144	0.750377	0.0468216	0.62234	0.184379	0.127863	0.692543	4.88676e-13
SM (33:1)	13.9166	-0.459466	0.0130201	-0.0172456	-0.0398891	0.247965	0.0938593	0.00351287	0.0599742	0.00163242	0.00456518	0.273344	0.245106	0.938026	0.438065
SM (34:0)	14.3921	-0.482921	0.00815487	-0.0289255	0.114526	0.415559	0.219756	0.121485	0.538747	0.00388341	0.114556	0.111416	0.177698	0.38041	5.77692e-07
SM (d16:1/20:0)	15.0849	-0.481588	0.0065782	-0.0027264	0.14804	0.364787	0.156319	0.101417	0.518484	0.00354043	0.194236	0.886748	0.316766	0.445911	2.04198e-07
SM (d16:1/20:1)	14.1675	-0.48833	0.00606703	0.0195495	0.0544697	0.155565	-0.152932	0.0677892	0.276744	0.00163124	0.197902	0.232738	0.431639	0.565497	0.00184237
SM (d18:1/14:0)	14.0505	-0.421025	0.0131475	-0.00569045	-0.0247654	0.35729	0.289702	0.0215603	0.0583697	0.00223755	0.00261311	0.7074	0.0245953	0.818521	0.439094
SM (d18:1/16:0)	18.7293	-0.421099	0.0096561	-0.00961213	0.0692172	0.253873	0.153985	0.0445328	0.353165	0.00104975	0.0154225	0.488858	0.349438	0.646143	1.72699e-05
SM (d18:1/16:1)	14.6584	-0.356149	0.00719924	0.0118446	0.0404314	0.151698	-0.089333	0.0116415	-0.295207	0.00395558	0.0605497	0.367651	0.437675	0.881465	0.000489826
SM (d18:2/23:0)	13.6203	-0.193712	0.00615093	-0.0208212	-0.137527	0.098416	-0.175518	-0.043353	0.237497	0.149165	0.149769	0.168357	0.28948	0.754128	0.00101484
SM (d18:2/24:1)	14.3738	-0.510035	0.00736588	-0.00227012	0.11524	0.324365	-0.0343485	-0.0189963	0.346129	0.00128494	0.127998	0.901135	0.20594	0.918316	0.000159298
SM (d38:1)	14.9944	-0.184216	0.00560788	-0.0118306	-0.0446884	0.191008	0.131422	0.0695263	0.507061	0.173506	0.192104	0.437339	0.358458	0.533169	1.24844e-08
SM (d40:1)	17.0387	-0.180948	-0.000461038	-0.0299637	-0.0431224	0.159171	0.0895501	0.148473	0.385178	0.148681	0.914124	0.0344801	0.450726	0.170599	6.00389e-06
SM (d40:2)	15.0428	-0.0129986	-0.00143081	-0.0149347	-0.00466309	0.0485348	-0.109158	0.0322308	0.216348	0.904602	0.70811	0.260896	0.77645	0.72532	0.00654737
SM (d41:1)	15.2457	-0.27354	0.00805739	-0.0360839	-0.215136	0.125795	-0.0346858	0.0388622	0.332943	0.0370496	0.0525153	0.0142174	0.0988842	0.699475	2.25169e-05
TG (42:0)	22.4848	-0.152832	0.00450704	-0.0526343	-0.285146	-0.096055	0.0261422	0.0771688	0.363028	0.498498	0.531343	0.0449233	0.642588	0.631955	1.41935e-06
TG (42:1)	21.9866	-0.434648	0.00631124	-0.0557561	-0.372908	-0.127857	0.0878025	0.071084	0.337129	0.0747537	0.408503	0.041142	0.386117	0.694836	1.06918e-05
TG (44:1)	23.5445	-0.324423	0.00982727	-0.0386808	-0.439211	-0.134741	-0.00684333	0.0158869	0.406855	0.160986	0.181741	0.138696	0.305711	0.879547	1.14785e-07
TG (44:2)	21.8046	-0.354394	0.00744473	-0.0435045	-0.266987	-0.0553101	0.234764	0.0986745	0.320643	0.07898	0.241115	0.0541486	0.228675	0.532914	1.14947e-05
TG (46:0)	23.6261	0.0146479	0.0146741	0.0118979	-0.192772	-0.0037378	-0.152385	0.14395	0.323048	0.967018	0.0456174	0.619539	0.848786	0.416637	0.000751931
TG (46:1)	24.8347	-0.169032	0.0125204	-0.00478288	-0.410154	-0.175054	-0.132177	0.05692	0.414328	0.420369	0.0674128	0.856232	0.427845	0.700921	3.06547e-06
TG (46:2)	23.539	-0.195625	0.00867856	-0.0201751	-0.319528	-0.161555	0.0445734	0.111058	0.381686	0.275177	0.131578	0.323097	0.31389	0.441232	9.94757e-07
TG (46:3)	21.2533	-0.25363	0.00634773	-0.0379658	-0.250037	-0.110449	0.21008	0.108878	0.359738	0.122615	0.221865	0.0398544	0.139955	0.42576	4.02943e-06
TG (48:0)	24.2354	0.0302394	0.0109354	0.00173233	0.0789723	0.153692	-0.0202105	0.219426	0.259886	0.885346	0.058793	0.908033	0.856348	0.147208	0.000820834
TG (48:1)	26.0633	-0.0388889	0.0137474	0.0370976	-0.232003	-0.096539	-0.169333	0.0671176	0.254249	0.806501	0.0135932	0.0532023	0.734906	0.600749	0.0021143
TG (48:2)	25.0918	-0.125381	0.0122852	0.0266867	-0.345169	-0.196685	-0.145198	0.0471189	0.319544	0.438174	0.0208099	0.142836	0.390002	0.701432	0.000267135
TG (48:3)	23.6879	-0.125295	0.00656954	-0.00889795	-0.275391	-0.249169	-0.00281304	0.128779	0.364784	0.424147	0.192409	0.622656	0.322909	0.332618	1.56777e-05
TG (49:0)	20.2728	-0.00392421	0.0139198	0.00679747	-0.254429	-0.0767481	-0.232068	0.00744831	0.227447	0.968742	0.046002	0.758056	0.762393	0.892546	0.0139126
TG (49:1)	21.8308	0.108938	0.0178493	0.0344004	-0.311506	-0.182321	-0.294535	0.0395417	0.318219	0.62175	0.0100004	0.14301	0.692043	0.762333	0.00123404
TG (49:2)	21.1319	-0.0517954	0.0172129	0.0353286	-0.389065	-0.228955	-0.268367	0.00376372	0.30506	0.733384	0.00108953	0.0471127	0.288144	0.929067	0.000305228
TG (49:3)	19.4781	-0.0430668	0.0128314	0.0114176	-0.284158	-0.223036	-0.135926	0.0390581	0.284887	0.715369	0.00142247	0.391612	0.287515	0.684078	0.000205145
TG (50:0)	22.8635	-0.0563136	0.0122251	0.0209905	0.0448719	0.0608879	-0.0576946	0.219348	0.202074	0.792475	0.0993118	0.403895	0.978464	0.251774	0.0501894
TG (50:1)	25.026	0.0101206	0.00584264	0.000847497	0.128809	0.125158	0.0327513	0.13602	0.146255	0.922892	0.0405949	0.914065	0.555406	0.076143	0.000732645
TG (50:2)	27.0139	-0.0564563	0.0113921	0.0482282	-0.202338	-0.144059	-0.14543	0.0292215	0.233032	0.656827	0.00777425	0.00150167	0.685922	0.754815	0.00179938
TG (50:3)	25.2745	-0.00776255	0.00976583	0.0367239	-0.233437	-0.238544	-0.140057	0.0659865	0.34515	0.948989	0.0377831	0.0258819	0.564989	0.576752	0.00025315
TG (50:4)	22.3721	0.0848427	0.00631785	0.00907004	-0.10731	-0.186852	0.152257	0.172083	0.343662	0.531701	0.137044	0.531411	0.221378	0.137392	6.79991e-05
TG (50:5)	19.6021	0.105984	0.00318676	-0.00533137	-0.0438125	-0.137412	0.299438	0.207978	0.300527	0.433774	0.446934	0.729596	0.082805	0.0734585	2.60049e-05
TG (51:0)	18.967	-0.115678	0.0122937	-0.000151656	-0.186763	-0.0215945	-0.161323	-0.00748439	0.0867606	0.554245	0.0583846	0.984317	0.830981	0.955583	0.261669
TG (51:1)	21.6745	-0.0291356	0.0160608	0.0312821	-0.334767	-0.201329	-0.296029	0.0247117	0.250081	0.878218	0.0223962	0.191143	0.671022	0.829277	0.0110412
TG (51:2)	22.4079	0.0166964	0.0162446	0.0586949	-0.35481	-0.274554	-0.324854	-0.00649905	0.256097	0.937503	0.00520948	0.00398648	0.455541	0.975439	0.0061624
TG (51:3)	21.3758	0.0789345	0.0114924	0.0404985	-0.208048	-0.253111	-0.20183	0.0622809	0.265778	0.582885	0.0118893	0.0112665	0.559819	0.573778	0.00157653
TG (51:4)	19.0507	0.18045	0.00772839	0.0196366	-0.071064	-0.157229	0.0435126	0.12817	0.251061	0.158293	0.0564298	0.160288	0.59165	0.232337	0.000664646
TG (52:0)	21.2855	-0.0868979	0.0072565	0.00316962	-0.0208862	-0.0163978	-0.146661	0.137697	0.0713539	0.69582	0.324003	0.883181	0.969146	0.450403	0.469433
TG (52:1)	25.9838	-0.0634406	0.00977619	0.0348247	-0.00601112	-0.0787869	-0.0542625	0.159389	0.168523	0.735137	0.119641	0.112017	0.98208	0.327257	0.0926133
TG (52:4)	25.4065	0.255184	0.00072341	0.0386179	0.0889151	-0.220146	0.0444919	0.204934	0.29897	0.155759	0.887321	0.0516764	0.386323	0.17392	0.00167216
TG (52:5)	22.0154	0.279621	0.00198945	0.0211434	0.111503	-0.119198	0.344512	0.248602	0.28379	0.107596	0.703597	0.259415	0.195421	0.0914811	0.000757761
TG (52:6)	18.9103	0.155657	0.00229475	0.0135047	-0.0518074	-0.190685	0.310756	0.152044	0.276261	0.383408	0.672182	0.478072	0.169638	0.29363	0.000324848
TG (53:1)	20.2435	-0.0265963	0.0109428	0.0085768	-0.12291	-0.0988091	-0.145682	0.093572	0.145142	0.877409	0.0795557	0.676243	0.960317	0.533383	0.102391
TG (53:2)	21.9545	0.0158298	0.013762	0.0462922	-0.258545	-0.244657	-0.235117	0.0482106	0.216862	0.938857	0.0130749	0.0166604	0.654396	0.694683	0.0186583
TG (53:3)	21.833	0.0556684	0.0125853	0.04518	-0.27981	-0.307903	-0.236625	0.0463966	0.313528	0.710678	0.00797187	0.00655066	0.389735	0.675235	0.000673603
TG (53:4)	20.4821	0.130121	0.00827739	0.0261453	-0.114866	-0.281936	-0.116017	0.125343	0.327077	0.349362	0.0597277	0.0872258	0.410646	0.278322	7.43338e-05
TG (54:1)	23.5776	-0.0115727	0.00685571	0.00663367	-0.0398802	-0.178704	-0.0964362	0.19651	0.145114	0.950736	0.386487	0.797486	0.937062	0.343061	0.23196
TG (54:2)	26.6219	0.0788933	0.00789878	0.035418	-0.0178533	-0.22794	-0.0104362	0.18552	0.258814	0.653728	0.144462	0.0629438	0.586582	0.199842	0.00680709
TG (54:5)	26.6836	0.348156	-0.0201653	-0.0393244	0.20784	-0.0659121	0.286931	0.294489	0.195197	0.228046	0.0302909	0.220196	0.720469	0.250195	0.276686
TG (54:6)	22.8079	0.379801	-0.00370111	-0.00754019	0.125548	-0.31404	0.300861	0.232762	0.406952	0.0612598	0.565951	0.745665	0.0771564	0.168576	1.65259e-05
TG (54:7)	18.2595	-0.0354925	0.0157854	0.0330289	-0.0900182	-0.266829	0.308357	0.233762	0.485767	0.858857	0.0226381	0.163537	0.210137	0.193643	3.20887e-07
TG (55:1)	18.9122	0.0123789	0.00925943	-0.0210804	-0.126273	-0.114678	-0.0716051	0.0594485	0.2745	0.952268	0.0793608	0.258244	0.937121	0.633744	0.00173641
TG (55:2)	19.6803	0.0226886	0.0129862	0.0144396	-0.162969	-0.199981	-0.143523	0.104312	0.279457	0.898746	0.0125043	0.40678	0.804875	0.422788	0.00134035
TG (55:3)	19.8057	0.0493218	0.0138282	0.0424546	-0.261807	-0.284447	-0.193864	0.0584181	0.337682	0.746804	0.00409438	0.0109833	0.460179	0.60807	0.00015483
TG (55:4)	19.0139	0.119656	0.0106194	0.0322446	-0.0858812	-0.230572	-0.0927469	0.108525	0.32928	0.424396	0.0255826	0.0507157	0.629725	0.37101	8.36776e-05
TG (56:1)	22.3616	0.145438	0.000945923	-0.0407321	-0.0748823	-0.124144	-0.059409	0.103867	0.449624	0.500865	0.879397	0.0887665	0.975296	0.537136	8.07969e-05
TG (56:2)	22.1932	0.136993	0.0126788	0.0111896	-0.0734706	-0.247326	-0.06119	0.232787	0.446369	0.510557	0.0531911	0.609924	0.758523	0.183228	0.000248546
TG (56:3)	23.0709	0.149987	0.0153391	0.051263	-0.0710114	-0.308227	-0.0319828	0.147877	0.394228	0.39673	0.00708791	0.00983267	0.41873	0.310741	8.68457e-05
TG (56:5)	20.7674	0.159586	0.00870453	0.0713954	-0.210463	-0.239481	-0.313485	0.18006	0.2541	0.420667	0.163596	0.0016708	0.720047	0.286299	0.0487074
TG (56:6)	19.995	-0.0111805	0.0206241	0.104671	-0.213084	-0.257396	-0.334189	0.0869598	0.316297	0.944545	0.00181119	1.49555e-05	0.691102	0.580494	0.00417768
TG (56:7)	18.3911	-0.12173	0.0281594	0.0968985	-0.217194	-0.460096	-0.378253	0.223026	0.390001	0.558925	0.00010282	0.000131219	0.368267	0.218345	0.00127238
TG (56:8)	17.9372	-0.0858042	0.0255613	0.0687625	0.0671011	-0.174495	-0.0806668	0.260395	0.483049	0.647605	9.96492e-05	0.00209804	0.672921	0.115664	3.60074e-07
TG (57:2)	18.6955	0.0950358	0.0103451	-0.0315675	-0.177877	-0.108202	-0.0864069	0.0765426	0.519447	0.542418	0.0363673	0.068266	0.829063	0.538273	8.15364e-08
TG (57:3)	17.5525	0.0753086	0.0153007	0.00296509	-0.120488	-0.165562	-0.0414609	0.0871434	0.422709	0.563692	0.000354566	0.820833	0.729391	0.407899	3.76756e-07
TG (58:1)	22.4901	0.233219	-0.002811	-0.0610173	-0.0915399	-0.0369792	-0.0624956	0.0567394	0.534493	0.221797	0.645291	0.00474556	0.984006	0.689765	9.33876e-07
TG (58:2)	21.5097	0.161717	0.00651677	-0.0341401	0.0330099	-0.0720616	0.101467	0.216886	0.673951	0.419147	0.295833	0.124742	0.908941	0.199156	5.0182e-08
TG (58:3)	19.0614	0.0749284	0.025856	0.0117519	0.0584198	-0.109458	0.121638	0.270991	0.654666	0.750139	0.000561554	0.622096	0.840081	0.154572	5.38604e-08
TG (58:4)	19.0466	0.170263	0.0184565	0.0203414	0.209905	-0.1245	0.183204	0.316541	0.599313	0.394984	0.00430729	0.344789	0.383071	0.0658783	2.67648e-07
TG (58:6)	17.8693	0.263226	0.0164692	0.0920924	-0.0952641	-0.321637	-0.335747	0.13703	0.530152	0.231477	0.0191464	0.000309097	0.539822	0.434059	1.74446e-06
TG (58:7)	17.5755	0.120121	0.0264679	0.0847484	-0.135084	-0.360841	-0.15504	0.217126	0.693041	0.561055	0.000115557	0.000365842	0.529577	0.207343	5.80797e-09
TG (58:8)	17.1995	-0.00842275	0.0285304	0.0524998	-0.0604192	-0.315551	-0.128379	0.238927	0.721251	0.956738	3.01042e-05	0.0199373	0.549952	0.157663	3.69471e-12
TG (58:9)	17.7289	0.0274872	0.0238553	0.034716	0.0962467	-0.22554	0.017535	0.29584	0.656971	0.899588	0.000340567	0.115409	0.469427	0.0823652	5.19002e-11
TG (60:2)	22.5914	0.235969	-0.000671608	-0.0610298	-0.105949	-0.103497	-0.0574041	0.0740801	0.638089	0.217053	0.917541	0.00484481	0.970426	0.622176	1.10207e-07
TG (60:3)	19.2847	0.046275	0.0193389	-0.0225757	0.0578342	-0.0289986	0.150744	0.147992	0.625554	0.824733	0.00290408	0.310399	0.900094	0.362147	8.67936e-09
TG (60:4)	18.0851	0.087512	0.0139005	-0.0225524	0.093626	-0.0531672	0.112992	0.200343	0.58521	0.623981	0.0137841	0.250114	0.82203	0.176879	3.90629e-08
TG (62:2)	21.0371	0.226168	0.00408542	-0.0650813	-0.142683	-0.0640502	-0.0531188	0.0395851	0.589943	0.191524	0.448831	0.00104498	0.917765	0.760955	9.41678e-08
TG (62:3)	18.3699	0.027727	0.0232215	-0.0284155	0.0421962	0.0317363	0.0691635	0.127731	0.525153	0.911378	0.00144104	0.252062	0.996443	0.463205	1.47776e-07
1-hexadecyl-2-(8Z,11Z,14Z-eicosatrienoyl)-sn-glycero-3-phosphocholine	14.4763	0.0869323	0.00411081	-0.0180832	0.0224756	0.00199901	0.0617648	0.298365	-0.100276	0.574452	0.392246	0.291266	0.989448	0.0278221	0.250829
PC (38:6)	15.3132	-0.766185	0.018546	-0.0270749	-0.0945692	0.386811	-0.0874612	0.129063	1.18068	0.000899415	0.00979649	0.273955	0.168161	0.479438	5.79428e-15
