# Supplementary material for: Accounting for biological variation with linear mixed-effects modelling improves the quality of clinical metabolomics data
Source: Comput Struct Biotechnol J. 2019 Apr 22;17:611–8. doi: 10.1016/j.csbj.2019.04.009 (PMC6506811; doi:10.1016/j.csbj.2019.04.009)
Supplement: Table S-3 — List of significant metabolites and VIP scores from the LMM- and M0-PLS-DA of CRC samples. [file mmc3.xlsx]

## Sheet: VennDiagram
M0	vipLMM-vipM0		LMM	vipLMM-vipM0		M0_AND_LMM	vipLMM-vipM0
PC (31:0)	-0.133026		Cholesterol	0.520817		1-Octadecanoyl-sn-glycero-3-phosphoethanolamine	-0.100491
TG (60:3)	-0.0817788		SM (d40:2)	0.426041		Ceramide (d42:2)	-0.283726
PC (30:0)	-0.0459896		Acylcarnitine C18:1	0.319531		Ceramide (d40:1)	-0.22869
TG (58:8)	-0.202305		SM (d18:1/16:1)	0.279361		Choline	0.256059
TG (58:9)	-0.175289		PE (p-38:4) or PE (o-38:5)	0.254862		DG (36:2)	0.0219435
TG (58:7)	-0.117202		TG (50:4)	0.202777		DG (34:1)	0.185233
			SM (d40:1)	0.112029		Gal-Gal-Cer(d18:1/16:0) or Lactosylceramide(d18:1/16:0)	-0.245252
			plasmenyl-PE (38:3)	0.0640473		LPC (18:0)	0.0748287
			PC (30:1)	0.0207987		DG (34:2)	0.0677617
						DG (38:4)	0.203537
						LPC (16:0)	0.0885999
						LPC (18:1)	0.159904
						DG (38:5)	0.0775364
						DG (36:3)	-0.0785424
						Oleoyl ethylamide	0.431568
						PC (34:2)	-0.0965164
						PC (32:0)	0.0103472
						PC (16:0/16:0)	-0.010914
						Acylcarnitine C16:0	0.204549
						PC (o-32:0)	0.0284452
						PC (34:0)	-0.0883395
						PC (38:2)	-0.105096
						plasmenyl-PE (40:4)	-0.112173
						DG (32:0)	0.0253965
						PC (40:4)	-0.0582207
						PE (p-40:5) or PE (o-40:6)	0.0426987
						PC (40:6) B	-0.137547
						PE (36:1)	0.0192201
						PC (38:3)	-0.117628
						PC (33:2)	-0.119578
						PC (38:6) A	-0.20923
						PC (38:6) A	-0.209231
						PC (40:5) B	-0.101422
						PC (36:2)	-0.0953129
						SM (d38:1)	0.0646457
						PC (32:2)	0.0453384
						PC (34:1)	-0.137156
						PC (38:4) A	-0.0169574
						TG (58:2)	0.0543892
						PC (35:2)	-0.154034
						plasmenyl-PE (34:1)	0.107698
						PC (40:6) A	-0.0646736
						TG (60:2)	0.0541248
						TG (57:2)	0.0323194
						DG (30:0)	0.0144712
						plasmenyl-PE (36:1)	-0.114659
						PC (36:4)	-0.0843123
						PC (36:1)	-0.12778
						TG (60:4)	-0.00011789
						N-Tetracosenoyl-4-sphingenyl-1-O-phosphorylcholine	-0.0492587
						PC (35:1)	-0.200877
						TG (57:3)	0.0516313
						TG (62:2)	0.0175045
						SM (d16:1/20:0)	0.0380669
						PC (36:3) A	-0.177688
						PC (38:5) A	-0.095473
						SM (34:0)	0.0241565
						PC (40:8)	-0.195277
						PC (33:1)	-0.161067
						TG (58:4) A	-0.0090268

## Sheet: vipM0
Metabolite	VIP
1-hexadecyl-2-(8Z_11Z_14Z-eicosatrienoyl)-sn-glycero-3-phosphocholine	0.221472
1-Octadecanoyl-sn-glycero-3-phosphoethanolamine	1.85071
1-Stearoyl-2-oleoyl-sn-glycero-3-phosphoethanolamine	0.864089
Acylcarnitine C16:0	1.19933
Acylcarnitine C18:1	0.929577
Ceramide (d40:1)	1.94648
Ceramide (d42:2)	2.02802
Cholesterol	0.489087
Choline	1.39661
DG (30:0)	1.11383
DG (32:0)	1.33193
DG (34:1)	1.43234
DG (34:2)	1.50315
DG (36:2)	1.61955
DG (36:3)	1.59237
DG (38:4)	1.35288
DG (38:5)	1.43844
Gal-Gal-Cer(d18:1/16:0) or Lactosylceramide(d18:1/16:0)	1.86203
Hydromorphone	0.108999
LPC (16:0)	1.44687
LPC (18:0)	1.50364
LPC (18:1)	1.36892
LPC (18:2)	0.525244
LPC (20:4)	0.00920902
N-Tetracosenoyl-4-sphingenyl-1-O-phosphorylcholine	1.15304
Oleoyl ethylamide	1.0206
PC (16:0/16:0)	1.43147
PC (30:0)	1.02922
PC (30:1)	0.991796
PC (31:0)	1.129
PC (32:0)	1.42045
PC (32:2)	1.17586
PC (33:1)	1.16412
PC (33:2)	1.42029
PC (34:0)	1.47542
PC (34:1)	1.35661
PC (34:2)	1.54525
PC (34:3)	0.893539
PC (34:4)	0.838815
PC (35:1)	1.30457
PC (35:2)	1.33426
PC (36:1)	1.23476
PC (36:2)	1.37375
PC (36:3)	1.25481
PC (36:4)	1.20988
PC (36:5)	0.911454
PC (37:4)	0.917358
PC (38:2)	1.47754
PC (38:3)	1.42202
PC (38:4)	1.2228
PC (38:5)	1.16527
PC (38:6)	1.50913
PC (40:4)	1.39334
PC (40:5)	1.38164
PC (40:6)	1.22571
PC (40:6)	1.44848
PC (40:8)	1.21738
PC (o-32:0)	1.37389
PC (p-32:0) or PC (o-32:1)	0.0469628
PC (p-34:1) or PC (o-34:2)	0.175075
PC (p-34:1) or PC (o-34:2)	0.375624
PC (p-34:2) or PC (o-34:3)	0.498191
PC (p-36:4) or PC (o-36:5)	0.875234
PC (p-38:4) or PC (o-38:5)	0.171314
PC (p-38:5) or PC (o-38:6)	0.946358
PE (36:1)	1.28918
PE (p-36:4) or PE (o-36:5)	0.421954
PE (p-38:4) or PE (o-38:5)	0.899251
PE (p-40:5) or PE (o-40:6)	1.26972
plasmenyl-PC (36:3)	0.76836
plasmenyl-PE (34:1)	1.07223
plasmenyl-PE (34:2)	0.582025
plasmenyl-PE (36:1)	1.24042
plasmenyl-PE (38:3)	0.98646
plasmenyl-PE (38:5)	0.405308
plasmenyl-PE (40:4)	1.48265
SM (33:1)	0.14059
SM (34:0)	1.01577
SM (d16:1/20:0)	1.06115
SM (d16:1/20:1)	0.637476
SM (d18:1/14:0)	0.143453
SM (d18:1/16:0)	0.887434
SM (d18:1/16:1)	0.787497
SM (d18:2/23:0)	0.627049
SM (d18:2/24:1)	0.754673
SM (d38:1)	1.2104
SM (d40:1)	0.965271
SM (d40:2)	0.632559
SM (d41:1)	0.800102
TG (42:0)	0.608571
TG (42:1)	0.519556
TG (44:1)	0.668076
TG (44:2)	0.577472
TG (46:0)	0.554027
TG (46:1)	0.746407
TG (46:2)	0.780271
TG (46:3)	0.743625
TG (48:0)	0.557478
TG (48:1)	0.549432
TG (48:2)	0.7048
TG (48:3)	0.824618
TG (49:0)	0.411354
TG (49:1)	0.553712
TG (49:2)	0.66599
TG (49:3)	0.779732
TG (50:0)	0.344928
TG (50:1)	0.612259
TG (50:2)	0.602809
TG (50:3)	0.792652
TG (50:4)	0.870594
TG (50:5)	0.795535
TG (51:0)	0.172984
TG (51:1)	0.438704
TG (51:2)	0.495265
TG (51:3)	0.634662
TG (51:4)	0.693774
TG (52:0)	0.126793
TG (52:1)	0.326879
TG (52:4)	0.600449
TG (52:5)	0.612021
TG (52:6)	0.608233
TG (53:1)	0.293565
TG (53:2)	0.449333
TG (53:3)	0.702003
TG (53:4)	0.812253
TG (54:1)	0.229562
TG (54:2)	0.54746
TG (54:5)	0.240684
TG (54:6)	0.748517
TG (54:7)	0.848248
TG (55:1)	0.608643
TG (55:2)	0.631198
TG (55:3)	0.760904
TG (55:4)	0.773518
TG (56:1)	0.776204
TG (56:2)	0.767493
TG (56:3)	0.757077
TG (56:5)	0.419459
TG (56:6)	0.496744
TG (56:7)	0.573985
TG (56:8)	0.828716
TG (57:2)	1.09895
TG (57:3)	1.05077
TG (58:1)	0.967552
TG (58:2)	1.13744
TG (58:3)	0.993572
TG (58:4)	1.01057
TG (58:6)	0.783911
TG (58:7)	1.04019
TG (58:8)	1.15475
TG (58:9)	1.10804
TG (60:2)	1.10097
TG (60:3)	1.0675
TG (60:4)	1.10576
TG (62:2)	1.08365
TG (62:3)	0.847511
1-hexadecyl-2-(8Z,11Z,14Z-eicosatrienoyl)-sn-glycero-3-phosphocholine	0.221473
PC (38:6)	1.50913

## Sheet: vipLMM
Metabolite	VIP
1-hexadecyl-2-(8Z_11Z_14Z-eicosatrienoyl)-sn-glycero-3-phosphocholine	0.280356
1-Octadecanoyl-sn-glycero-3-phosphoethanolamine	1.75022
1-Stearoyl-2-oleoyl-sn-glycero-3-phosphoethanolamine	0.778702
Acylcarnitine C16:0	1.40388
Acylcarnitine C18:1	1.24911
Ceramide (d40:1)	1.71779
Ceramide (d42:2)	1.74429
Cholesterol	1.0099
Choline	1.65267
DG (30:0)	1.1283
DG (32:0)	1.35732
DG (34:1)	1.61758
DG (34:2)	1.57091
DG (36:2)	1.6415
DG (36:3)	1.51383
DG (38:4)	1.55642
DG (38:5)	1.51597
Gal-Gal-Cer(d18:1/16:0) or Lactosylceramide(d18:1/16:0)	1.61678
Hydromorphone	0.0827175
LPC (16:0)	1.53547
LPC (18:0)	1.57847
LPC (18:1)	1.52883
LPC (18:2)	0.9399
LPC (20:4)	0.0197803
N-Tetracosenoyl-4-sphingenyl-1-O-phosphorylcholine	1.10378
Oleoyl ethylamide	1.45217
PC (16:0/16:0)	1.42055
PC (30:0)	0.983231
PC (30:1)	1.01259
PC (31:0)	0.99597
PC (32:0)	1.43079
PC (32:2)	1.2212
PC (33:1)	1.00305
PC (33:2)	1.30071
PC (34:0)	1.38708
PC (34:1)	1.21946
PC (34:2)	1.44873
PC (34:3)	0.767585
PC (34:4)	0.890047
PC (35:1)	1.10369
PC (35:2)	1.18023
PC (36:1)	1.10698
PC (36:2)	1.27843
PC (36:3)	1.07712
PC (36:4)	1.12556
PC (36:5)	0.739019
PC (37:4)	0.996848
PC (38:2)	1.37245
PC (38:3)	1.30439
PC (38:4)	1.20584
PC (38:5)	1.06979
PC (38:6)	1.2999
PC (40:4)	1.33512
PC (40:5)	1.28022
PC (40:6)	1.16103
PC (40:6)	1.31094
PC (40:8)	1.0221
PC (o-32:0)	1.40234
PC (p-32:0) or PC (o-32:1)	0.0562542
PC (p-34:1) or PC (o-34:2)	0.230897
PC (p-34:1) or PC (o-34:2)	0.440861
PC (p-34:2) or PC (o-34:3)	0.581292
PC (p-36:4) or PC (o-36:5)	0.907267
PC (p-38:4) or PC (o-38:5)	0.217364
PC (p-38:5) or PC (o-38:6)	0.925498
PE (36:1)	1.3084
PE (p-36:4) or PE (o-36:5)	0.917753
PE (p-38:4) or PE (o-38:5)	1.15411
PE (p-40:5) or PE (o-40:6)	1.31242
plasmenyl-PC (36:3)	0.729588
plasmenyl-PE (34:1)	1.17993
plasmenyl-PE (34:2)	0.617638
plasmenyl-PE (36:1)	1.12576
plasmenyl-PE (38:3)	1.05051
plasmenyl-PE (38:5)	0.712847
plasmenyl-PE (40:4)	1.37048
SM (33:1)	0.145586
SM (34:0)	1.03993
SM (d16:1/20:0)	1.09922
SM (d16:1/20:1)	0.744484
SM (d18:1/14:0)	0.151185
SM (d18:1/16:0)	0.962111
SM (d18:1/16:1)	1.06686
SM (d18:2/23:0)	0.670311
SM (d18:2/24:1)	0.825016
SM (d38:1)	1.27504
SM (d40:1)	1.0773
SM (d40:2)	1.0586
SM (d41:1)	0.789754
TG (42:0)	0.474274
TG (42:1)	0.39899
TG (44:1)	0.51736
TG (44:2)	0.459196
TG (46:0)	0.506472
TG (46:1)	0.650587
TG (46:2)	0.67272
TG (46:3)	0.647713
TG (48:0)	0.511936
TG (48:1)	0.54545
TG (48:2)	0.752461
TG (48:3)	0.837317
TG (49:0)	0.391829
TG (49:1)	0.526432
TG (49:2)	0.669847
TG (49:3)	0.916798
TG (50:0)	0.342849
TG (50:1)	0.603671
TG (50:2)	0.646788
TG (50:3)	0.989626
TG (50:4)	1.07337
TG (50:5)	0.795642
TG (51:0)	0.156985
TG (51:1)	0.428532
TG (51:2)	0.499898
TG (51:3)	0.713362
TG (51:4)	0.792181
TG (52:0)	0.125552
TG (52:1)	0.371289
TG (52:4)	0.632202
TG (52:5)	0.605199
TG (52:6)	0.565488
TG (53:1)	0.303085
TG (53:2)	0.490055
TG (53:3)	0.808113
TG (53:4)	0.907098
TG (54:1)	0.257356
TG (54:2)	0.63802
TG (54:5)	0.348059
TG (54:6)	0.69391
TG (54:7)	0.744142
TG (55:1)	0.668019
TG (55:2)	0.698285
TG (55:3)	0.832142
TG (55:4)	0.821453
TG (56:1)	0.837633
TG (56:2)	0.906126
TG (56:3)	0.779982
TG (56:5)	0.527003
TG (56:6)	0.471416
TG (56:7)	0.550105
TG (56:8)	0.713668
TG (57:2)	1.13127
TG (57:3)	1.1024
TG (58:1)	0.988168
TG (58:2)	1.19182
TG (58:3)	0.916323
TG (58:4)	1.00154
TG (58:6)	0.683802
TG (58:7)	0.922987
TG (58:8)	0.952442
TG (58:9)	0.932756
TG (60:2)	1.1551
TG (60:3)	0.98572
TG (60:4)	1.10564
TG (62:2)	1.10116
TG (62:3)	0.727146
1-hexadecyl-2-(8Z,11Z,14Z-eicosatrienoyl)-sn-glycero-3-phosphocholine	0.280361
PC (38:6)	1.2999

## Sheet: vipML
Metabolite	VIP
1-hexadecyl-2-(8Z_11Z_14Z-eicosatrienoyl)-sn-glycero-3-phosphocholine	0.253513
1-Octadecanoyl-sn-glycero-3-phosphoethanolamine	1.39042
1-Stearoyl-2-oleoyl-sn-glycero-3-phosphoethanolamine	1.04911
Acylcarnitine C16:0	1.08966
Acylcarnitine C18:1	0.873272
Ceramide (d40:1)	1.5024
Ceramide (d42:2)	1.54205
Cholesterol	0.427464
Choline	1.16911
DG (30:0)	1.12626
DG (32:0)	1.23122
DG (34:1)	1.19912
DG (34:2)	1.28371
DG (36:2)	1.339
DG (36:3)	1.38054
DG (38:4)	1.17244
DG (38:5)	1.24871
Gal-Gal-Cer(d18:1/16:0) or Lactosylceramide(d18:1/16:0)	1.51165
Hydromorphone	0.242158
LPC (16:0)	1.22702
LPC (18:0)	1.25252
LPC (18:1)	1.14618
LPC (18:2)	0.480077
LPC (20:4)	0.00829139
N-Tetracosenoyl-4-sphingenyl-1-O-phosphorylcholine	1.18341
Oleoyl ethylamide	0.863155
PC (16:0/16:0)	1.27874
PC (30:0)	1.10936
PC (30:1)	1.03007
PC (31:0)	1.24193
PC (32:0)	1.26182
PC (32:2)	1.11003
PC (33:1)	1.28044
PC (33:2)	1.33389
PC (34:0)	1.33905
PC (34:1)	1.32917
PC (34:2)	1.36593
PC (34:3)	1.12096
PC (34:4)	0.880892
PC (35:1)	1.36431
PC (35:2)	1.3355
PC (36:1)	1.28058
PC (36:2)	1.30949
PC (36:3)	1.328
PC (36:4)	1.23478
PC (36:5)	1.21468
PC (37:4)	0.948252
PC (38:2)	1.34915
PC (38:3)	1.34149
PC (38:4)	1.19448
PC (38:5)	1.2186
PC (38:6)	1.42466
PC (40:4)	1.29144
PC (40:5)	1.31188
PC (40:6)	1.22357
PC (40:6)	1.3579
PC (40:8)	1.33988
PC (o-32:0)	1.25639
PC (p-32:0) or PC (o-32:1)	0.0546422
PC (p-34:1) or PC (o-34:2)	0.198348
PC (p-34:1) or PC (o-34:2)	0.439411
PC (p-34:2) or PC (o-34:3)	0.570782
PC (p-36:4) or PC (o-36:5)	0.937403
PC (p-38:4) or PC (o-38:5)	0.193746
PC (p-38:5) or PC (o-38:6)	1.03663
PE (36:1)	1.21293
PE (p-36:4) or PE (o-36:5)	0.374323
PE (p-38:4) or PE (o-38:5)	0.869395
PE (p-40:5) or PE (o-40:6)	1.17946
plasmenyl-PC (36:3)	0.91906
plasmenyl-PE (34:1)	1.05505
plasmenyl-PE (34:2)	0.68375
plasmenyl-PE (36:1)	1.27538
plasmenyl-PE (38:3)	1.01831
plasmenyl-PE (38:5)	0.391285
plasmenyl-PE (40:4)	1.362
SM (33:1)	0.179486
SM (34:0)	1.04859
SM (d16:1/20:0)	1.08193
SM (d16:1/20:1)	0.697415
SM (d18:1/14:0)	0.180119
SM (d18:1/16:0)	0.924916
SM (d18:1/16:1)	0.76613
SM (d18:2/23:0)	0.724107
SM (d18:2/24:1)	0.82263
SM (d38:1)	1.15903
SM (d40:1)	0.972565
SM (d40:2)	0.61237
SM (d41:1)	0.913492
TG (42:0)	1.02312
TG (42:1)	0.945206
TG (44:1)	1.09742
TG (44:2)	0.94438
TG (46:0)	0.756731
TG (46:1)	0.993085
TG (46:2)	1.03512
TG (46:3)	0.983053
TG (48:0)	0.761292
TG (48:1)	0.690327
TG (48:2)	0.801942
TG (48:3)	0.933724
TG (49:0)	0.557168
TG (49:1)	0.720391
TG (49:2)	0.792538
TG (49:3)	0.814172
TG (50:0)	0.460315
TG (50:1)	0.766399
TG (50:2)	0.696485
TG (50:3)	0.805141
TG (50:4)	0.874914
TG (50:5)	0.920582
TG (51:0)	0.259148
TG (51:1)	0.575397
TG (51:2)	0.614699
TG (51:3)	0.706749
TG (51:4)	0.761544
TG (52:0)	0.174723
TG (52:1)	0.394299
TG (52:4)	0.712678
TG (52:5)	0.763391
TG (52:6)	0.800564
TG (53:1)	0.380604
TG (53:2)	0.535917
TG (53:3)	0.753494
TG (53:4)	0.869109
TG (54:1)	0.283899
TG (54:2)	0.620316
TG (54:5)	0.256164
TG (54:6)	0.937311
TG (54:7)	1.07464
TG (55:1)	0.700834
TG (55:2)	0.719316
TG (55:3)	0.82992
TG (55:4)	0.862834
TG (56:1)	0.861595
TG (56:2)	0.814267
TG (56:3)	0.861694
TG (56:5)	0.455747
TG (56:6)	0.645773
TG (56:7)	0.726283
TG (56:8)	1.07399
TG (57:2)	1.10862
TG (57:3)	1.06508
TG (58:1)	1.03217
TG (58:2)	1.12754
TG (58:3)	1.13058
TG (58:4)	1.08535
TG (58:6)	1.01556
TG (58:7)	1.18468
TG (58:8)	1.33732
TG (58:9)	1.29181
TG (60:2)	1.09883
TG (60:3)	1.17276
TG (60:4)	1.13672
TG (62:2)	1.10173
TG (62:3)	1.09487
1-hexadecyl-2-(8Z,11Z,14Z-eicosatrienoyl)-sn-glycero-3-phosphocholine	0.253514
PC (38:6)	1.42467
